# Supplementary material for: Cognitive capability and behavioral exposure in generative AI use: a dual-pathway model of perceived facilitation and integrity-related risk
Source: Front Psychol. 2026 Jul 9;17:1876096. doi: 10.3389/fpsyg.2026.1876096 (PMC13391573; doi:10.3389/fpsyg.2026.1876096)
Supplement: Supplementary file 2 [file Data_Sheet_2.csv]

dataset	grade	major_group	flag_保留样本	i01	i02	i03	i04	i05	i06	i07	i08	i09	i10	i11	i12	i13	i14	i15	i16	i17	i18	i19	i20	i21	i22	i23	i24	i25	i26	i27	i28	i29	i30	ai_freq	ai_fam
D422	1	Business/Econ	1	4	4	4	4	4	4	3	4	4	5	4	4	4	4	4	4	4	4	4	4	4	4	4	4	4	4	4	4	4	4	3	2
D422	1	Business/Econ	1	4	4	4	3	4	4	4	4	4	4	4	4	4	4	4	4	4	4	4	4	4	4	4	4	4	4	3	3	4	3	2	2
D422	1	Business/Econ	1	4	4	4	4	4	4	4	4	4	4	4	4	4	4	4	4	3	3	3	3	3	3	3	3	3	3	3	3	3	3	3	2
D422	1	Business/Econ	1	5	3	4	2	3	4	2	4	5	4	2	4	4	2	4	2	3	3	4	2	3	4	3	2	2	2	1	2	5	4	3	2
D422	1	Business/Econ	1	4	4	4	4	4	4	4	4	4	4	4	4	4	4	4	3	4	4	4	4	3	3	4	5	5	5	3	3	5	3	3	2
D422	1	Business/Econ	1	5	5	5	5	5	3	5	5	5	5	5	5	5	5	1	5	1	1	1	1	1	1	1	1	1	1	1	1	1	1	2	2
D422	1	Business/Econ	1	4	5	5	4	4	4	4	4	5	4	4	4	4	4	4	4	4	4	4	4	4	4	4	4	4	4	4	4	4	4	3	3
D422	1	Business/Econ	1	4	2	4	1	1	3	3	3	4	1	4	3	2	3	4	2	3	3	3	3	3	3	3	2	2	2	3	3	3	3	3	2
D422	1	Business/Econ	1	3	4	4	3	3	3	3	3	4	3	3	3	3	3	3	3	4	4	4	4	4	4	4	4	4	3	4	4	4	4	2	2
D422	1	Business/Econ	1	3	3	3	2	3	4	3	2	3	4	3	2	2	2	3	3	3	3	3	3	3	3	3	3	3	3	3	3	3	3	3	2
D422	1	Business/Econ	1	5	5	5	5	5	5	5	5	5	5	5	5	5	5	5	5	4	3	2	1	1	4	4	3	4	2	4	2	5	3	3	2
D422	1	Business/Econ	1	4	4	4	4	4	4	4	4	4	4	4	4	4	4	4	4	4	3	4	4	4	4	3	3	3	4	3	3	3	3	3	2
D422	1	Business/Econ	1	5	4	5	2	5	5	5	4	3	5	5	5	3	3	2	4	4	4	2	2	4	4	2	2	2	2	3	4	5	2	3	2
D422	1	Business/Econ	1	5	5	5	3	3	3	3	4	5	4	3	3	3	3	3	3	3	3	3	3	3	3	3	3	3	3	3	3	3	3	3	3
D422	1	Business/Econ	1	3	3	4	3	3	3	3	3	3	3	3	3	3	3	3	3	3	3	3	3	3	3	3	3	3	1	3	3	5	3	2	2
D422	1	Business/Econ	1	4	4	4	3	3	4	4	4	4	4	2	4	4	4	2	4	4	4	4	5	4	4	4	4	4	4	4	4	5	3	3	2
D422	1	Business/Econ	1	4	4	4	3	4	4	4	4	4	4	4	4	4	4	4	4	2	2	2	2	2	2	2	3	3	3	3	3	2	2	3	2
D422	1	Business/Econ	1	4	4	4	4	4	4	4	4	4	4	4	4	4	4	4	4	2	2	2	2	2	2	2	2	2	2	2	2	2	2	3	2
D422	1	Business/Econ	1	5	5	5	5	5	5	5	5	5	5	5	5	5	5	5	5	5	5	5	3	3	3	3	3	3	3	3	3	3	3	3	3
D422	1	Business/Econ	1	5	5	5	5	5	5	5	5	5	5	5	5	5	5	5	5	5	5	5	5	5	5	5	3	3	1	1	1	5	5	3	3
D422	1	Business/Econ	1	4	4	4	4	4	5	5	5	4	4	4	5	5	5	4	5	2	2	2	2	2	2	2	2	2	2	2	2	2	2	3	2
D422	1	Business/Econ	1	5	5	5	5	5	5	5	4	5	5	5	5	3	3	2	4	2	2	2	2	2	2	2	2	2	2	2	4	4	2	3	2
D422	1	Business/Econ	1	5	5	5	5	5	5	5	5	5	5	5	5	5	5	5	4	4	4	3	4	4	4	4	4	5	5	2	4	5	4	3	3
D422	1	Business/Econ	1	4	4	4	4	4	4	4	4	4	4	4	4	4	4	3	3	4	4	3	5	4	4	4	4	4	4	3	4	5	4	3	3
D422	1	Business/Econ	1	5	3	3	3	3	3	3	3	3	3	3	3	3	3	3	3	3	3	3	3	3	3	3	3	3	3	3	3	3	3	3	3
D422	1	Business/Econ	1	4	4	4	4	4	4	2	4	4	4	4	4	4	4	4	2	5	3	3	4	4	4	4	4	3	3	4	4	4	1	2	1
D422	1	Business/Econ	1	4	4	5	5	5	5	5	5	4	5	5	5	5	5	5	5	5	5	5	5	5	5	5	5	5	5	5	5	5	5	3	3
D422	1	Business/Econ	1	5	4	4	4	4	4	4	4	4	4	4	4	4	4	4	4	4	4	4	4	4	4	4	4	4	4	4	4	4	4	3	2
D422	1	Business/Econ	1	4	4	4	4	4	4	4	4	4	4	4	4	4	4	4	4	2	2	2	2	2	2	2	2	2	2	2	2	2	2	3	2
D422	1	Business/Econ	1	4	4	4	4	4	4	4	4	4	4	4	4	4	4	4	4	2	2	2	2	2	2	2	2	2	2	2	2	2	2	2	2
D422	1	Business/Econ	1	3	4	4	3	4	2	3	4	4	4	4	3	3	3	3	3	4	4	4	4	3	3	4	4	4	4	4	4	4	4	2	2
D422	1	Business/Econ	1	4	4	4	4	4	4	4	4	4	4	4	4	4	4	4	4	4	4	3	3	4	3	4	3	4	2	2	4	4	4	3	3
D422	1	Business/Econ	1	5	5	5	5	5	5	5	5	5	5	5	5	5	5	5	5	3	3	3	3	3	3	3	3	3	3	3	3	3	3	3	3
D422	2	Business/Econ	1	5	5	5	5	5	5	5	5	5	5	5	5	5	5	5	5	5	5	5	5	5	5	5	5	5	5	5	5	5	4	3	3
D422	1	Languages	1	5	4	4	4	4	4	4	4	4	4	4	4	4	4	4	4	2	3	3	3	3	3	3	3	3	3	3	3	3	3	3	2
D422	1	Other	1	4	4	4	3	4	3	3	3	4	3	3	3	3	3	3	3	3	3	3	3	3	3	3	3	3	3	3	3	3	3	3	2
D422	1	Languages	1	3	3	4	3	3	4	4	4	3	4	2	4	3	3	4	4	3	3	3	3	3	3	3	3	3	3	3	3	3	3	2	2
D422	1	Languages	1	4	4	4	4	4	4	4	4	4	4	4	4	4	4	4	4	4	4	3	3	3	3	3	3	3	4	3	4	4	4	2	2
D422	1	Languages	1	4	4	4	4	3	4	4	4	4	4	3	2	2	2	4	4	4	4	2	4	3	3	3	3	3	3	3	3	3	3	3	2
D422	1	Languages	1	4	5	4	4	4	4	4	4	5	4	4	4	4	4	3	3	4	4	3	2	3	3	4	3	3	2	3	3	4	4	3	2
D422	1	Languages	1	4	4	4	3	4	4	4	4	4	4	4	4	3	3	4	4	3	3	3	3	3	3	3	3	3	3	3	3	3	3	3	3
D422	1	Languages	1	5	5	5	5	5	5	5	5	5	5	5	5	5	5	5	5	3	3	3	3	3	3	3	3	3	3	3	3	3	3	3	2
D422	1	Languages	1	4	5	5	4	5	5	5	5	4	5	5	4	4	4	3	5	4	3	3	2	2	2	3	2	2	2	2	2	2	2	3	3
D422	1	Business/Econ	1	4	4	4	4	4	4	4	4	4	4	4	4	4	4	4	4	4	4	4	4	4	3	3	3	3	3	3	2	3	2	2	2
D422	1	Languages	1	4	4	4	3	4	4	4	4	3	4	4	4	4	4	4	4	4	4	4	4	4	4	4	4	2	2	3	3	4	3	3	2
D422	1	Languages	1	5	4	4	5	4	4	4	4	5	4	4	4	4	4	4	4	2	3	3	4	4	3	2	2	2	3	3	3	4	3	3	3
D422	1	Other	1	5	5	5	5	5	5	5	5	5	5	5	5	5	5	5	5	1	1	1	1	1	1	3	1	1	1	1	1	1	1	3	2
D422	1	Business/Econ	1	4	4	4	4	4	2	4	4	4	4	4	4	4	4	3	4	2	3	3	3	3	3	4	4	3	2	3	4	2	2	3	3
D422	1	Languages	1	4	4	4	4	4	4	4	4	4	4	4	4	4	4	4	4	3	3	3	3	3	3	3	3	3	3	3	3	3	3	2	2
D422	1	Business/Econ	1	4	3	4	4	4	4	4	5	4	4	4	4	4	4	4	4	4	3	4	4	5	3	4	3	3	2	2	4	5	2	2	2
D422	1	Languages	1	2	4	4	4	4	4	3	4	4	4	3	4	3	4	4	4	4	4	4	4	4	4	4	4	3	4	3	4	4	4	2	3
D422	1	Languages	1	5	5	5	5	5	5	5	5	5	5	5	5	5	5	5	5	2	2	2	2	2	2	2	2	2	2	2	2	2	2	3	2
D422	1	Business/Econ	1	5	5	5	5	5	5	5	5	5	5	5	5	5	5	5	5	1	2	2	1	4	2	1	1	1	1	1	2	1	1	3	2
D422	1	Languages	1	4	4	4	3	4	4	4	4	4	4	4	3	4	4	4	4	4	4	3	3	4	4	4	4	3	2	3	3	4	1	3	2
D422	1	Business/Econ	1	5	5	5	5	5	5	5	5	5	2	4	5	5	5	5	2	5	5	5	5	5	4	5	5	5	5	5	5	5	2	3	2
D422	1	Other	1	1	5	5	3	5	5	5	5	1	5	5	5	5	5	5	5	4	4	3	3	3	3	3	4	4	5	5	5	5	5	3	3
D422	1	Business/Econ	1	5	5	5	5	5	5	5	5	5	5	5	5	5	5	5	5	3	3	3	3	3	3	4	3	4	3	4	3	5	4	3	2
D422	1	Business/Econ	1	5	5	5	5	5	5	5	5	5	5	5	5	5	5	5	5	2	2	1	1	5	2	2	2	2	2	2	2	2	2	3	2
D422	1	Business/Econ	1	4	4	4	4	4	4	4	4	4	4	4	4	4	4	4	4	3	3	3	3	3	3	3	3	3	3	3	3	3	3	3	2
D422	1	Business/Econ	1	4	4	4	4	4	4	4	4	5	4	4	4	4	4	4	4	3	3	3	3	3	3	3	3	3	3	3	3	3	3	2	2
D422	1	Business/Econ	1	3	4	4	4	4	4	4	4	4	4	4	4	4	4	4	4	4	4	4	4	4	4	3	3	3	3	3	3	3	3	2	2
D422	1	Business/Econ	1	4	4	4	4	4	4	4	4	4	4	3	3	3	3	4	4	3	3	3	2	3	2	2	2	2	2	2	2	2	2	3	2
D422	1	Business/Econ	1	4	4	4	3	3	4	4	2	4	4	4	2	2	2	4	4	3	3	3	3	3	3	3	3	4	3	3	3	2	3	3	2
D422	1	Business/Econ	1	3	3	3	3	3	3	3	3	3	3	3	3	3	3	3	3	3	3	3	3	3	3	3	3	3	3	3	3	5	2	2	2
D422	1	Business/Econ	1	3	4	4	4	4	4	4	4	4	4	4	4	4	2	4	4	5	4	4	3	4	3	4	4	4	3	4	3	3	3	3	2
D422	1	Business/Econ	1	4	5	4	4	5	4	4	4	4	4	4	5	3	3	4	4	5	5	5	4	4	5	5	5	4	3	3	4	4	5	2	2
D422	1	Business/Econ	1	5	5	5	5	5	5	5	3	5	5	5	3	3	3	3	5	3	3	3	3	3	3	3	3	3	3	3	3	3	3	2	2
D422	1	Business/Econ	1	5	5	5	5	5	5	5	5	5	5	5	5	5	5	5	5	5	5	5	5	4	5	5	5	5	3	5	5	5	5	3	2
D422	1	Business/Econ	1	3	4	4	3	3	4	4	4	4	3	3	4	4	3	3	3	4	4	4	4	5	4	4	4	4	4	4	4	4	4	3	2
D422	1	Business/Econ	1	5	3	5	3	5	3	3	3	3	3	5	3	3	3	5	3	3	3	3	3	3	3	3	3	3	3	3	3	3	3	3	2
D422	1	Business/Econ	1	4	4	4	4	4	4	4	4	4	4	4	4	4	4	4	4	3	3	3	3	3	3	3	2	2	3	3	3	3	3	3	2
D422	1	Business/Econ	1	4	4	4	4	4	4	4	4	4	4	4	4	4	4	4	4	2	2	2	2	2	2	2	2	2	2	2	2	2	2	3	3
D422	1	Business/Econ	1	5	5	5	4	5	5	5	5	5	5	3	5	5	5	5	2	4	4	2	4	4	4	4	2	4	2	4	4	2	1	3	2
D422	1	Business/Econ	1	4	4	4	3	3	3	3	4	4	4	3	4	4	4	3	3	2	3	2	3	4	3	2	2	2	2	2	2	5	2	3	3
D422	1	Business/Econ	1	3	3	4	3	3	3	3	3	4	3	3	3	3	3	3	3	3	3	3	3	3	3	3	3	3	3	3	3	3	3	3	2
D422	3	Business/Econ	1	4	4	4	4	4	3	4	4	3	3	4	3	4	4	4	4	4	2	2	3	3	3	3	2	3	3	3	3	3	3	3	2
D422	1	Business/Econ	1	4	4	4	3	3	4	3	4	4	4	3	3	4	3	3	3	3	3	2	2	2	3	3	2	2	2	2	3	2	3	3	2
D422	1	Business/Econ	1	3	3	3	3	3	3	3	3	3	3	3	3	3	3	3	2	4	4	4	4	4	4	4	4	4	4	3	3	3	3	2	2
D422	1	Business/Econ	1	4	4	4	3	3	4	4	4	5	4	3	4	4	4	2	3	4	4	4	3	3	3	4	4	4	4	3	5	5	3	2	2
D422	1	Business/Econ	1	4	4	4	4	4	4	4	2	4	4	4	3	3	3	3	4	2	4	3	3	3	4	4	4	3	3	3	3	3	4	2	2
D422	1	Business/Econ	1	4	4	4	4	4	4	3	4	4	3	4	2	3	3	3	4	4	3	3	3	3	2	2	3	3	3	4	4	4	2	3	2
D422	1	Business/Econ	1	4	5	5	3	4	5	3	3	5	5	3	4	3	3	5	5	2	2	2	2	2	2	3	3	3	3	3	3	3	3	2	2
D422	1	Business/Econ	1	4	4	4	4	3	4	4	4	4	3	3	4	4	4	4	3	4	2	2	2	4	4	3	3	3	3	3	3	5	3	3	2
D422	1	Business/Econ	1	3	4	4	2	3	4	3	3	4	4	3	3	3	3	3	3	3	3	3	2	4	3	2	2	2	2	2	3	1	2	2	2
D422	1	Business/Econ	1	4	4	4	4	4	4	4	4	4	4	4	4	4	3	4	4	4	4	4	4	4	4	4	3	4	4	4	3	4	3	2	2
D422	1	Business/Econ	1	4	4	4	4	4	4	4	4	4	4	4	4	4	4	4	4	1	1	1	1	1	1	1	1	1	1	1	1	1	1	3	3
D422	1	Business/Econ	1	3	4	4	2	3	3	3	3	4	3	3	4	3	3	3	4	4	3	3	3	3	3	3	3	3	3	3	3	3	2	3	2
D422	1	Business/Econ	1	4	4	4	4	4	4	4	4	4	4	4	4	4	4	4	4	3	3	2	3	3	3	3	3	3	3	2	3	3	2	2	2
D422	1	Business/Econ	1	4	3	4	3	3	4	4	4	2	4	2	3	4	4	3	3	3	2	2	2	4	3	3	4	4	2	3	2	3	3	3	3
D422	1	Business/Econ	1	4	4	4	4	4	4	4	4	4	4	4	4	4	4	4	4	4	4	3	3	4	3	3	2	2	2	3	3	2	4	3	2
D422	1	Business/Econ	1	4	5	5	4	4	4	5	5	4	5	4	5	5	5	4	4	3	3	4	2	1	2	3	2	2	1	2	2	2	1	2	2
D422	1	Business/Econ	1	4	4	4	4	4	4	4	4	4	3	3	4	4	4	4	4	3	3	2	2	1	1	3	2	2	1	1	1	2	1	2	2
D422	1	Business/Econ	1	4	4	4	4	4	4	4	4	4	4	4	3	4	4	3	4	3	4	3	2	3	4	3	3	3	4	3	3	3	4	2	2
D422	1	Business/Econ	1	5	5	5	5	5	5	5	5	5	5	5	5	5	5	5	5	5	5	5	4	4	4	1	3	5	2	4	5	4	1	3	3
D422	1	Business/Econ	1	5	5	5	5	5	5	5	5	5	5	5	5	5	5	5	5	1	1	1	1	1	1	1	1	1	1	1	1	1	1	3	2
D422	1	Business/Econ	1	4	4	4	4	4	4	3	4	4	4	4	4	3	3	4	4	3	3	3	3	3	3	3	3	3	3	3	4	3	3	3	2
D422	1	Business/Econ	1	4	3	4	3	4	4	3	3	3	4	3	4	3	4	4	3	3	3	3	3	3	2	3	3	3	2	2	3	3	3	2	2
D422	1	Business/Econ	1	5	5	5	5	5	5	5	5	5	5	5	5	5	5	5	5	3	3	3	3	5	3	3	4	2	2	3	3	5	2	2	2
D422	1	Business/Econ	1	5	5	5	5	5	5	5	5	5	5	5	5	5	5	5	5	1	1	1	1	1	1	1	1	1	1	2	2	2	2	3	2
D422	1	Business/Econ	1	4	4	4	3	3	3	4	4	3	3	4	3	4	3	4	3	4	3	4	3	4	3	4	3	4	3	4	3	3	3	2	2
D422	1	Business/Econ	1	4	4	4	4	4	4	4	4	4	4	4	4	4	4	4	4	4	4	3	3	3	2	2	2	2	2	3	2	2	3	3	2
D422	1	Business/Econ	1	5	5	5	5	5	5	5	5	5	5	5	5	5	5	5	5	5	3	5	5	3	3	3	3	3	3	3	3	3	3	3	3
D422	1	Business/Econ	1	4	4	4	4	4	4	4	3	4	4	4	3	3	3	4	4	2	2	2	1	1	2	1	1	2	1	3	1	5	1	3	2
D422	1	Design/Art	1	4	4	4	4	3	4	3	4	4	4	3	3	4	3	4	3	4	3	4	4	3	4	3	4	3	4	3	4	3	4	2	3
D422	1	Design/Art	1	5	5	5	5	5	5	5	5	5	5	5	5	5	5	5	5	3	3	3	3	3	3	3	3	3	3	3	3	3	3	2	2
D422	1	Design/Art	1	5	5	5	5	5	5	5	5	5	5	5	4	4	4	4	4	4	5	4	3	3	3	4	4	3	3	2	3	3	3	3	2
D422	1	Design/Art	1	5	4	4	4	4	4	4	4	5	4	4	4	4	4	4	4	4	4	4	4	4	4	4	4	4	4	4	4	4	4	2	2
D422	1	Design/Art	1	5	5	5	5	5	5	5	5	5	5	5	5	5	5	3	5	5	5	5	3	3	3	3	3	3	3	3	3	3	3	2	2
D422	1	Design/Art	1	3	3	3	3	2	4	3	4	3	4	2	2	2	2	3	4	5	4	4	5	4	4	5	4	4	3	3	3	3	2	3	2
D422	3	Business/Econ	1	5	5	5	5	5	5	5	5	5	5	5	5	5	5	5	5	5	5	5	5	5	5	1	1	1	1	1	1	1	1	2	2
D422	1	Business/Econ	1	4	4	4	3	4	4	4	4	4	4	4	4	4	4	4	4	4	4	4	4	4	4	4	4	4	4	4	4	4	4	3	2
D422	1	Business/Econ	1	4	4	4	4	4	4	4	4	4	4	4	4	3	4	4	4	2	3	3	3	3	3	3	3	4	3	3	3	3	3	3	2
D422	1	Business/Econ	1	5	5	5	5	5	5	5	5	5	5	5	5	5	5	5	5	3	3	3	3	3	3	4	3	2	2	2	2	2	2	3	3
D422	1	Business/Econ	1	5	5	5	3	5	5	5	5	5	5	5	3	5	5	5	5	5	5	5	4	3	3	3	3	3	3	3	3	3	3	3	2
D422	1	Business/Econ	1	5	5	5	5	5	5	5	5	1	5	5	5	5	5	5	5	1	1	1	1	1	1	1	1	1	1	1	1	1	1	1	1
D422	1	Business/Econ	1	4	3	3	3	4	4	4	4	4	4	4	4	4	4	4	4	4	4	4	4	4	4	4	4	4	4	4	4	4	4	2	2
D422	3	Business/Econ	1	4	5	4	5	4	5	4	5	5	4	5	5	5	5	5	4	1	1	1	1	1	1	1	1	1	1	1	1	1	1	2	2
D422	1	Business/Econ	1	5	5	5	3	3	4	4	4	5	4	3	4	4	4	4	4	4	4	4	4	4	4	4	4	4	4	4	4	2	2	3	2
D422	1	Business/Econ	1	3	4	5	3	3	2	3	2	4	4	3	2	2	2	3	4	2	2	2	2	2	2	2	2	2	2	1	2	5	1	2	2
D422	1	Business/Econ	1	1	4	1	3	3	3	1	3	2	3	1	1	3	1	3	3	3	3	1	3	1	3	1	3	1	5	5	5	5	5	2	3
D422	1	Business/Econ	1	4	5	5	5	5	5	5	5	4	5	5	5	5	5	5	5	3	3	3	2	4	3	4	3	4	2	3	3	3	3	3	2
D422	1	Business/Econ	1	4	4	4	4	4	4	4	4	4	4	4	4	4	4	4	4	3	3	3	3	3	3	3	3	3	3	3	3	3	3	3	2
D422	1	Business/Econ	1	3	4	4	4	4	4	4	4	4	4	4	4	4	4	4	4	4	4	4	4	4	4	4	4	4	4	4	4	4	4	3	3
D422	1	Business/Econ	1	4	5	4	5	4	4	4	4	4	4	3	3	4	4	4	4	4	5	5	4	4	5	3	5	4	4	3	4	4	4	2	2
D422	1	Business/Econ	1	5	4	4	5	3	4	3	4	4	4	3	3	3	3	4	4	4	4	4	2	3	3	3	4	3	2	1	3	3	3	2	2
D422	1	Business/Econ	1	4	4	4	4	4	4	4	4	4	4	4	4	4	4	4	4	4	3	4	4	3	4	3	4	3	3	3	3	3	3	3	2
D422	1	Business/Econ	1	4	4	4	4	3	4	4	4	4	4	3	4	3	4	4	4	4	4	4	4	3	3	3	3	3	3	3	3	3	3	2	2
D422	1	Business/Econ	1	4	4	4	4	4	3	3	3	4	4	4	3	3	3	3	4	4	3	3	2	2	2	3	2	2	3	3	3	4	3	3	2
D422	1	Business/Econ	1	3	4	4	3	3	3	3	3	4	3	3	3	3	3	3	3	3	3	2	2	2	2	2	2	2	2	2	2	2	2	3	2
D422	1	Business/Econ	1	5	5	5	5	5	5	5	5	5	5	5	5	5	5	5	5	5	5	5	5	5	5	5	5	2	2	3	2	2	2	2	2
D422	1	Business/Econ	1	3	5	5	3	3	3	3	3	4	3	3	3	3	5	3	3	3	3	4	3	3	2	3	3	3	3	3	3	3	3	3	2
D422	1	Business/Econ	1	3	3	3	3	3	4	4	3	3	3	4	3	3	3	4	4	3	3	4	4	3	3	3	3	4	4	2	2	1	1	2	2
D422	1	Business/Econ	1	4	4	4	4	4	4	4	4	4	4	4	4	4	4	4	4	4	4	4	4	4	4	3	4	2	3	3	3	3	3	2	2
D422	1	Business/Econ	1	4	4	4	4	4	4	4	4	4	4	4	4	4	4	4	4	3	2	2	4	4	2	3	4	4	2	2	1	5	2	2	2
D422	1	Business/Econ	1	4	4	4	4	4	4	4	4	4	4	4	4	4	4	4	4	3	3	4	4	3	3	4	4	3	4	1	1	5	1	2	2
D422	1	Business/Econ	1	4	4	4	4	4	4	4	4	4	4	4	4	4	4	4	4	2	2	2	2	2	2	2	2	2	2	2	2	2	2	2	2
D422	1	Business/Econ	1	5	5	5	5	5	5	5	5	5	5	5	5	5	5	5	5	5	3	2	1	3	3	3	3	3	3	3	3	3	3	3	2
D422	1	Business/Econ	1	4	4	4	4	4	4	4	4	4	4	4	4	4	4	5	5	4	4	4	4	4	4	4	4	4	4	4	4	4	4	2	2
D422	1	Business/Econ	1	3	4	3	3	3	3	3	3	3	3	3	3	3	3	3	3	3	4	3	3	4	3	3	3	3	3	3	3	4	2	2	2
D422	1	Business/Econ	1	4	4	4	4	4	4	4	4	4	4	4	4	4	4	4	4	2	2	2	2	2	2	2	2	2	2	2	2	2	2	2	2
D422	1	Business/Econ	1	5	5	5	5	5	5	5	5	5	5	5	5	5	5	5	5	5	1	1	1	1	1	1	1	1	1	1	1	1	1	3	3
D422	1	Business/Econ	1	4	4	4	4	4	4	4	4	4	4	4	4	4	4	4	4	3	3	3	3	3	3	3	3	3	3	3	3	3	3	2	2
D422	1	Business/Econ	1	3	4	4	3	3	4	3	4	3	4	3	4	4	4	2	3	3	3	3	3	3	3	3	3	3	3	3	3	3	3	3	2
D422	1	Business/Econ	1	3	4	4	3	3	3	3	3	4	3	3	3	3	3	3	3	4	3	2	3	3	3	3	2	2	1	3	2	5	2	2	2
D422	1	Business/Econ	1	3	3	3	3	3	3	3	3	3	3	3	3	3	3	3	3	3	3	3	3	3	3	3	3	3	3	3	3	5	3	3	2
D422	1	Business/Econ	1	5	5	5	3	3	3	3	3	5	4	3	3	3	4	3	3	3	3	3	3	3	3	3	3	3	3	3	3	3	3	3	2
D422	1	Business/Econ	1	4	4	4	4	4	4	4	4	5	4	4	4	4	4	4	4	4	4	4	4	4	4	4	4	4	4	4	4	4	4	3	2
D422	1	Business/Econ	1	4	4	5	4	5	5	5	5	4	5	5	5	5	5	5	5	5	5	5	5	5	5	5	5	5	5	5	5	5	5	3	2
D422	1	Business/Econ	1	5	5	5	5	5	5	5	5	5	5	5	5	5	5	5	5	1	1	1	1	1	1	1	1	1	1	1	1	1	1	3	3
D422	1	Business/Econ	1	4	4	4	4	4	4	4	4	4	4	4	4	4	4	4	4	2	2	2	2	2	2	2	2	2	2	2	2	2	2	2	2
D422	1	Business/Econ	1	3	4	4	3	3	4	3	3	4	4	3	3	3	3	3	3	4	4	3	3	3	3	3	3	3	3	3	3	3	3	3	2
D422	1	Business/Econ	1	4	4	4	4	4	4	4	4	4	4	3	4	4	4	3	3	3	3	3	3	3	3	3	3	3	3	3	3	3	3	2	2
D422	1	Business/Econ	1	5	5	5	5	5	5	5	5	5	5	5	5	5	5	5	5	2	2	2	2	2	2	1	2	2	2	2	2	2	2	2	2
D422	1	Business/Econ	1	5	5	5	5	5	5	5	5	5	5	5	5	5	5	5	5	3	3	3	3	4	3	4	4	4	4	4	4	4	4	3	3
D422	1	Business/Econ	1	4	4	4	4	4	4	4	4	4	4	4	4	4	4	4	4	3	3	2	2	2	2	2	2	2	2	2	2	2	2	3	2
D422	1	Business/Econ	1	5	5	5	4	4	5	4	4	5	5	5	4	4	4	5	4	3	2	2	2	2	2	3	2	3	3	3	3	3	3	3	2
D422	1	Business/Econ	1	4	4	4	4	4	4	4	4	4	4	4	4	4	4	4	4	2	2	2	2	2	2	2	2	2	2	2	2	2	2	3	2
D422	1	Business/Econ	1	5	4	4	4	4	4	4	4	4	4	4	4	4	4	4	4	4	4	4	4	4	4	4	4	4	4	4	4	4	4	3	2
D422	1	Business/Econ	1	4	4	4	4	4	4	4	4	4	4	4	4	4	4	4	4	3	3	3	3	3	3	3	3	3	3	3	3	3	3	3	2
D422	1	Business/Econ	1	5	5	5	3	5	5	5	3	5	3	3	3	3	3	3	3	5	5	3	3	3	3	4	4	1	1	1	3	3	3	3	3
D422	1	Business/Econ	1	4	4	4	2	4	4	4	4	4	4	4	4	2	4	4	4	2	2	4	4	4	4	4	2	2	2	2	2	2	2	3	2
D422	1	Business/Econ	1	4	4	4	4	4	4	4	4	4	4	4	4	4	4	4	4	2	4	4	2	4	4	2	2	2	2	2	4	4	2	2	2
D422	1	Business/Econ	1	4	4	4	4	4	4	4	4	4	4	4	4	4	4	4	4	2	2	2	2	2	2	2	2	2	2	2	2	2	2	3	2
D422	1	Business/Econ	1	4	4	4	4	4	4	4	4	4	4	4	4	4	4	4	4	4	4	4	4	4	4	4	4	4	4	4	4	1	4	3	2
D422	1	Business/Econ	1	4	5	5	5	4	4	4	4	4	4	4	4	3	5	4	4	5	4	4	3	4	4	4	4	5	5	4	5	5	5	2	2
D422	1	Business/Econ	1	4	4	4	4	4	4	4	4	4	4	4	4	4	4	4	4	3	3	3	3	3	3	3	3	3	3	3	3	3	3	2	2
D422	1	Business/Econ	1	3	4	4	2	3	3	3	3	4	4	3	3	3	3	2	3	3	3	3	3	3	3	3	3	3	3	3	3	3	3	2	2
D422	1	Business/Econ	1	4	4	4	4	4	4	4	4	4	4	4	4	4	4	4	4	2	4	2	2	4	4	2	2	2	2	2	2	5	2	2	2
D422	1	Business/Econ	1	4	4	4	4	4	4	4	4	4	4	4	4	4	4	4	4	3	3	3	3	3	3	3	3	3	3	3	4	5	3	3	3
D422	1	Business/Econ	1	4	4	4	4	4	4	4	4	4	4	4	4	4	4	4	4	4	3	3	3	3	3	3	3	3	3	3	3	3	3	2	2
D422	1	Business/Econ	1	5	4	4	4	4	4	4	4	4	4	4	4	4	4	4	4	4	4	4	4	4	4	4	4	4	4	4	4	4	4	3	2
D422	1	Business/Econ	1	4	4	4	4	4	4	4	4	4	4	4	4	4	4	4	4	4	4	4	4	4	4	4	4	4	2	3	2	2	2	3	2
D422	1	Business/Econ	1	4	4	4	4	4	4	4	2	4	4	4	2	2	2	4	5	2	4	3	3	4	2	2	4	2	4	2	1	4	2	3	3
D422	1	Business/Econ	1	5	5	5	5	5	5	5	5	5	5	5	5	3	4	5	5	3	3	3	5	3	2	2	2	2	2	3	3	3	4	3	3
D422	1	Business/Econ	1	3	4	3	3	3	3	3	3	4	3	3	3	3	3	3	3	3	3	3	3	3	3	3	3	3	3	2	3	5	1	2	2
D422	1	Business/Econ	1	3	3	3	3	3	3	4	3	3	3	3	3	3	3	3	3	4	3	3	3	3	3	3	3	3	3	3	3	3	3	2	2
D422	1	Business/Econ	1	4	4	4	4	3	4	4	4	5	4	3	4	4	4	4	4	3	3	3	3	4	4	3	3	3	3	3	3	3	3	3	3
D422	1	Business/Econ	1	4	5	5	3	3	4	4	4	5	3	3	4	4	4	4	3	3	3	3	3	3	3	3	3	3	3	3	3	3	3	2	2
D422	1	Business/Econ	1	5	5	5	5	5	5	5	5	5	5	5	5	5	5	5	5	1	1	1	1	1	1	1	1	1	1	1	1	1	1	3	2
D422	1	Business/Econ	1	5	5	5	5	5	5	5	1	5	5	5	3	3	3	3	3	5	4	1	3	3	3	3	3	3	3	3	5	2	4	3	3
D422	1	Business/Econ	1	5	4	5	5	5	5	5	5	5	5	5	5	5	5	5	5	5	5	5	5	5	5	5	5	5	5	5	5	5	5	3	2
D422	1	Business/Econ	1	5	5	5	5	5	5	5	5	5	5	5	5	5	5	5	5	2	4	3	3	3	3	3	3	3	3	3	3	3	3	2	2
D422	1	Business/Econ	1	5	5	5	5	5	5	5	5	5	5	5	5	3	3	4	5	3	3	3	3	2	4	4	4	4	4	3	4	2	5	3	3
D422	1	Business/Econ	1	4	4	4	4	5	4	4	4	4	4	4	5	4	4	4	5	4	4	4	4	4	4	5	4	4	4	5	5	1	2	3	2
D422	1	Business/Econ	1	3	5	5	5	5	5	5	5	5	5	5	5	5	5	5	5	1	1	1	1	1	1	1	1	1	1	1	1	1	1	3	3
D422	1	Business/Econ	1	4	4	4	4	4	4	4	4	4	4	4	4	4	4	4	4	3	3	3	3	3	3	3	3	3	3	3	3	3	3	2	2
D422	1	Business/Econ	1	4	4	4	4	4	4	4	4	4	4	4	4	4	4	4	4	2	3	3	3	3	3	3	3	3	3	3	3	3	3	2	2
D422	1	Business/Econ	1	4	4	4	4	4	4	4	4	4	4	4	4	4	4	4	4	3	4	4	3	3	2	3	2	2	2	3	4	4	2	3	2
D422	1	Business/Econ	1	4	4	4	4	4	4	4	4	4	4	4	4	4	4	4	4	4	3	3	3	3	3	3	3	3	3	3	3	3	3	2	2
D422	1	Business/Econ	1	5	5	5	5	5	3	3	3	5	5	5	3	4	3	5	5	4	4	4	3	3	3	4	4	3	1	2	1	5	1	3	3
D422	1	Business/Econ	1	4	4	4	4	4	3	3	4	4	4	4	3	4	4	3	4	2	2	3	4	3	3	3	4	3	4	3	4	3	4	2	2
D422	1	Business/Econ	1	3	3	4	3	4	3	4	4	4	3	4	3	2	2	3	4	2	3	3	3	2	3	2	3	2	3	3	4	4	3	3	2
D422	1	Business/Econ	1	4	4	4	3	4	3	3	3	4	4	3	3	3	3	4	4	3	3	3	3	3	3	3	3	3	3	2	3	4	2	2	2
D422	1	Business/Econ	1	5	5	5	5	5	5	5	5	5	5	5	5	5	5	5	5	5	4	4	4	4	3	4	3	3	3	3	4	4	2	3	3
D422	1	Business/Econ	1	5	5	5	4	4	4	4	4	5	4	3	4	3	3	3	3	4	4	4	4	3	3	4	4	4	3	3	3	3	3	3	2
D422	1	Business/Econ	1	4	4	4	4	4	4	4	4	4	4	4	4	4	4	4	4	3	3	3	3	3	2	2	2	2	2	3	3	3	2	3	2
D422	1	Business/Econ	1	3	4	4	3	4	4	4	4	4	4	4	4	4	4	4	4	3	3	3	3	4	3	3	4	3	3	3	3	3	3	3	2
D422	1	Business/Econ	1	5	5	5	4	4	5	5	5	5	5	4	5	5	5	5	5	5	5	5	5	5	5	5	5	5	5	5	5	5	5	3	3
D422	1	Business/Econ	1	3	4	4	3	3	3	3	4	4	3	3	4	5	4	4	4	3	3	3	3	3	3	3	3	3	3	3	3	3	3	3	2
D422	1	Business/Econ	1	4	4	4	3	3	4	4	4	4	4	3	4	4	4	3	4	3	3	3	3	2	2	3	3	3	3	2	3	3	2	3	2
D422	1	Business/Econ	1	4	4	4	3	4	3	3	4	4	3	3	3	4	3	4	4	3	3	3	3	3	3	3	3	3	3	3	3	3	3	3	2
D422	1	Other	1	4	4	4	4	3	4	4	4	3	3	4	4	4	4	4	4	4	3	4	4	4	3	4	4	3	4	4	4	3	4	3	2
D422	1	Business/Econ	1	5	4	4	3	3	3	3	4	4	4	3	4	4	3	3	3	5	5	5	5	3	3	4	4	4	4	3	3	5	3	3	2
D422	1	Business/Econ	1	4	3	3	3	3	3	3	3	4	3	3	3	3	3	3	3	2	2	3	2	3	3	3	3	3	3	3	3	3	3	3	3
D422	1	Business/Econ	1	5	5	5	5	5	5	5	5	5	4	5	5	3	5	5	5	3	3	3	3	3	3	4	3	2	2	2	2	2	3	3	2
D422	1	Business/Econ	1	4	4	4	4	4	3	3	2	4	3	4	4	1	3	4	4	3	4	3	3	2	3	2	2	2	2	3	3	5	1	3	2
D422	1	Business/Econ	1	4	4	4	4	4	3	4	3	4	4	4	3	3	3	4	4	4	4	3	2	4	2	4	4	4	4	3	4	5	2	3	2
D422	1	Other	1	2	2	2	2	2	3	3	3	2	2	2	3	3	3	4	3	3	3	3	3	3	3	3	3	3	3	3	3	3	3	2	2
D422	1	Business/Econ	1	5	5	5	5	5	5	5	4	5	5	5	4	4	4	4	5	2	2	3	3	3	3	3	3	3	3	3	3	3	3	3	2
D422	1	Business/Econ	1	4	4	4	4	4	4	4	4	4	4	4	4	4	4	4	4	3	3	3	3	3	3	3	3	3	3	3	3	4	3	3	3
D422	1	Business/Econ	1	5	5	5	5	5	4	4	4	5	5	5	4	4	4	4	4	4	3	2	2	3	3	3	3	3	3	3	3	3	3	3	2
D422	1	Business/Econ	1	4	4	4	4	4	4	4	4	4	4	4	4	4	4	4	4	3	3	3	3	3	3	3	3	3	3	3	3	3	3	2	2
D422	1	Business/Econ	1	4	4	4	4	4	4	4	4	4	4	4	4	4	4	4	4	2	2	2	2	2	2	3	3	3	3	3	3	3	3	3	2
D422	1	Other	1	4	4	4	4	4	4	4	4	3	4	4	4	4	3	4	4	4	4	4	4	4	4	4	4	4	4	4	4	4	4	3	2
D422	1	Business/Econ	1	4	4	4	4	4	4	4	4	4	4	4	4	4	4	4	4	2	2	2	2	4	2	4	2	2	2	2	2	2	2	3	2
D422	1	Business/Econ	1	4	4	4	4	3	3	3	4	4	3	3	3	2	3	3	3	4	4	4	2	3	3	3	3	4	3	3	2	3	3	3	2
D422	1	Business/Econ	1	5	4	4	3	3	5	5	4	4	3	3	2	2	2	5	5	2	2	4	2	4	3	3	3	3	3	4	4	4	2	2	2
D422	1	Business/Econ	1	5	5	5	5	5	5	5	5	5	5	5	5	5	5	5	5	3	3	3	2	4	3	3	3	3	3	2	2	4	2	2	3
D422	1	Business/Econ	1	5	5	5	5	5	5	5	5	5	5	5	5	5	5	5	5	1	1	1	1	1	1	1	1	1	1	1	1	1	1	3	2
D422	1	Business/Econ	1	2	4	4	4	5	5	4	4	4	4	5	5	4	4	3	5	4	5	3	5	4	5	5	3	4	5	3	4	3	4	3	2
D422	1	Business/Econ	1	5	5	5	5	5	5	5	5	5	5	5	5	4	4	5	5	2	2	2	2	2	2	2	2	2	2	2	2	2	2	2	2
D422	1	Business/Econ	1	4	4	4	3	3	3	3	4	4	3	3	3	4	4	3	4	2	3	3	3	3	3	3	3	3	3	3	4	5	2	3	3
D422	1	Business/Econ	1	4	4	4	4	4	4	4	4	4	4	4	4	4	4	4	4	4	4	4	4	3	3	3	3	3	3	2	2	3	3	2	2
D422	1	Business/Econ	1	3	4	4	4	4	4	4	4	4	4	4	4	3	3	4	4	2	2	2	2	2	2	2	2	2	3	2	3	5	4	3	3
D422	1	Business/Econ	1	4	4	4	4	4	4	4	4	4	4	4	4	4	4	4	4	2	2	2	2	2	2	2	2	2	2	2	2	2	2	3	3
D422	1	Business/Econ	1	4	4	4	4	4	4	4	2	4	4	4	2	2	2	2	4	2	2	3	3	4	2	3	3	3	3	3	3	3	3	3	2
D422	1	Business/Econ	1	3	3	4	5	5	5	4	4	4	5	4	5	3	4	3	4	4	5	3	3	4	4	5	2	3	3	4	2	4	5	1	2
D422	1	Business/Econ	1	4	4	4	4	4	4	5	4	4	4	4	4	4	4	4	4	4	5	3	4	3	4	4	4	4	4	5	3	5	4	3	2
